# Supplementary material for: The Factors Influencing Children’s Helping Behavior: The Roles of Cognition and Empathy Concern
Source: Behav Sci (Basel). 2025 May 16;15(5):689. doi: 10.3390/bs15050689 (PMC12108753; doi:10.3390/bs15050689)
Supplement: Supplementary file 1 [file behavsci-15-00689-s001.zip]

Archive with 1 entries (1 files):
- behavsci-3535744-supplementary.pdf
